# Supplementary material for: Identification and development of long non‐coding RNA‐associated regulatory network in colorectal cancer
Source: J Cell Mol Med. 2019 May 29;23(8):5200–10. doi: 10.1111/jcmm.14395 (PMC6653593; doi:10.1111/jcmm.14395)
Supplement: Supplementary file 3 [file JCMM-23-5200-s003.xlsx]

## Sheet: Sheet2
COAD lncRNA and mRNA	COAD miRNA	READ lncRNA and mRNA	READ miRNA
TCGA-AA-3516-11	TCGA-A6-2680-11	TCGA-AH-6643-11	TCGA-AF-2691-11
TCGA-A6-2682-11	TCGA-A6-2683-11	TCGA-AG-3742-11	TCGA-AF-2692-11			Normal
TCGA-AZ-6601-11	TCGA-A6-2671-11	TCGA-AG-3732-11	TCGA-AF-2689-11
TCGA-A6-5665-11	TCGA-AA-3527-11	TCGA-AG-3725-11	TCGA-AG-A01L-01			Tumor
TCGA-A6-5662-11	TCGA-A6-2685-11	TCGA-AG-3731-11	TCGA-DC-6681-01
TCGA-A6-2671-11	TCGA-A6-2684-11	TCGA-AF-2689-11	TCGA-AG-4005-01
TCGA-AA-3522-11	TCGA-AA-3525-11	TCGA-AF-2692-11	TCGA-AG-3586-01
TCGA-A6-2675-11	TCGA-AA-3520-11	TCGA-AF-2691-11	TCGA-DY-A1DF-01
TCGA-A6-2679-11	TCGA-AA-A01S-01	TCGA-AF-5654-11	TCGA-AG-3602-01
TCGA-AZ-6600-11	TCGA-AA-A00L-01	TCGA-AF-3400-11	TCGA-A6-5656-01
TCGA-AA-3655-11	TCGA-G4-6320-01	TCGA-AG-3578-01	TCGA-AG-3594-01
TCGA-A6-5667-11	TCGA-AA-3527-01	TCGA-F5-6864-01	TCGA-EI-6508-01
TCGA-A6-2678-11	TCGA-CM-6679-01	TCGA-EI-6883-01	TCGA-AH-6903-01
TCGA-AZ-6605-11	TCGA-AD-A5EK-01	TCGA-AG-3587-01	TCGA-AH-6644-01
TCGA-A6-2680-11	TCGA-AA-3524-01	TCGA-AG-A01L-01	TCGA-AG-A015-01
TCGA-AZ-6603-11	TCGA-CM-5868-01	TCGA-AG-A036-01	TCGA-AF-5654-01
TCGA-AZ-6598-11	TCGA-AA-3693-01	TCGA-AG-3901-01	TCGA-F5-6811-01
TCGA-AA-3527-11	TCGA-AA-3561-01	TCGA-AH-6547-01	TCGA-DC-6154-01
TCGA-AA-3534-11	TCGA-DM-A28E-01	TCGA-AG-4022-01	TCGA-A6-2672-01
TCGA-AZ-6599-11	TCGA-AA-3526-01	TCGA-G5-6233-01	TCGA-AF-2691-01
TCGA-AA-3663-11	TCGA-AY-A71X-01	TCGA-AG-3878-01	TCGA-DC-6158-01
TCGA-AA-3496-11	TCGA-D5-6538-01	TCGA-AG-A011-01	TCGA-AG-3609-01
TCGA-A6-2684-11	TCGA-CM-6167-01	TCGA-AG-A025-01	TCGA-AG-3909-01
TCGA-AA-3525-11	TCGA-AZ-4682-01	TCGA-AG-4001-01	TCGA-AH-6544-01
TCGA-AA-3514-11	TCGA-AA-A00O-01	TCGA-CL-5917-01	TCGA-F5-6571-01
TCGA-A6-2686-11	TCGA-F4-6703-01	TCGA-AG-A01J-01	TCGA-AH-6643-01
TCGA-AA-3713-11	TCGA-AA-3982-01	TCGA-EF-5831-01	TCGA-AG-3742-01
TCGA-AA-3662-11	TCGA-CK-4947-01	TCGA-EI-6507-01	TCGA-AF-3913-01
TCGA-AA-3660-11	TCGA-AA-3494-01	TCGA-AG-3893-01	TCGA-CI-6624-01
TCGA-AA-3531-11	TCGA-A6-3807-01	TCGA-AG-A00H-01	TCGA-CI-6621-01
TCGA-AA-3712-11	TCGA-D5-6923-01	TCGA-AG-3902-01	TCGA-EI-6509-01
TCGA-F4-6704-11	TCGA-AA-3860-01	TCGA-AG-3881-01	TCGA-A6-5656-01
TCGA-AA-3517-11	TCGA-A6-5657-01	TCGA-AG-4015-01	TCGA-DC-6156-01
TCGA-A6-5659-11	TCGA-CM-5341-01	TCGA-EI-6513-01	TCGA-DT-5265-01
TCGA-AA-3520-11	TCGA-A6-6653-01	TCGA-AG-3582-01	TCGA-EI-6514-01
TCGA-A6-2683-11	TCGA-AA-3666-01	TCGA-AF-A56N-01	TCGA-A6-6650-01
TCGA-AA-3697-11	TCGA-CK-6748-01	TCGA-AF-6672-01	TCGA-AG-3885-01
TCGA-AA-3511-11	TCGA-AD-6965-01	TCGA-CL-4957-01	TCGA-AF-6672-01
TCGA-A6-2685-11	TCGA-CM-4748-01	TCGA-AG-3581-01	TCGA-AG-3581-01
TCGA-AA-3518-11	TCGA-AA-3542-01	TCGA-DC-6683-01	TCGA-AF-3911-01
TCGA-AA-3489-11	TCGA-G4-6310-01	TCGA-AF-6136-01	TCGA-AF-2693-01
TCGA-AA-A00Q-01	TCGA-AA-3812-01	TCGA-AG-A015-01	TCGA-CL-4957-01
TCGA-A6-2684-01	TCGA-QG-A5YW-01	TCGA-AG-3609-01	TCGA-AG-A02N-01
TCGA-A6-5657-01	TCGA-G4-6317-01	TCGA-DY-A1H8-01	TCGA-A6-5661-01
TCGA-AZ-5407-01	TCGA-AA-3549-01	TCGA-AG-3592-01	TCGA-CI-6619-01
TCGA-AA-3862-01	TCGA-CM-4750-01	TCGA-AF-A56L-01	TCGA-AG-4021-01
TCGA-AZ-4616-01	TCGA-F4-6856-01	TCGA-DC-6157-01	TCGA-F5-6861-01
TCGA-DM-A0XF-01	TCGA-AZ-5403-01	TCGA-AH-6643-01	TCGA-DY-A1H8-01
TCGA-NH-A8F7-06	TCGA-CM-5861-01	TCGA-EI-6512-01	TCGA-AG-3898-01
TCGA-AA-3947-01	TCGA-AA-3956-01	TCGA-AG-3999-01	TCGA-AF-4110-01
TCGA-AA-3854-01	TCGA-AA-3972-01	TCGA-AH-6644-01	TCGA-F5-6464-01
TCGA-A6-5659-01	TCGA-A6-2674-01	TCGA-F5-6811-01	TCGA-AG-3578-01
TCGA-F4-6807-01	TCGA-DM-A28G-01	TCGA-EI-6506-01	TCGA-G5-6235-01
TCGA-A6-A566-01	TCGA-AA-3979-01	TCGA-AF-2690-01	TCGA-F5-6810-01
TCGA-AY-A8YK-01	TCGA-AA-3534-01	TCGA-AG-3898-01	TCGA-EI-6884-01
TCGA-AA-3520-01	TCGA-A6-2681-01	TCGA-EI-6885-01	TCGA-G5-6572-01
TCGA-QL-A97D-01	TCGA-A6-6648-01	TCGA-AG-3586-01	TCGA-DY-A1DG-01
TCGA-NH-A6GB-01	TCGA-RU-A8FL-01	TCGA-EI-7004-01	TCGA-AF-A56L-01
TCGA-CM-6164-01	TCGA-AA-A022-01	TCGA-CI-6621-01	TCGA-EI-7002-01
TCGA-AZ-4323-01	TCGA-AA-3846-01	TCGA-AG-A002-01	TCGA-EF-5830-01
TCGA-A6-6654-01	TCGA-CA-6718-01	TCGA-AG-3883-01	TCGA-AG-A036-01
TCGA-D5-6898-01	TCGA-AA-3989-01	TCGA-DC-6681-01	TCGA-AG-3896-01
TCGA-AA-A00J-01	TCGA-CM-5860-01	TCGA-AG-A02X-01	TCGA-DY-A0XA-01
TCGA-A6-6140-01	TCGA-AA-3949-01	TCGA-AG-A014-01	TCGA-CI-6622-01
TCGA-AA-A02E-01	TCGA-AA-A02Y-01	TCGA-DC-4749-01	TCGA-CL-5918-01
TCGA-CA-6715-01	TCGA-NH-A6GC-01	TCGA-AG-3611-01	TCGA-DC-6155-01
TCGA-G4-6626-01	TCGA-DM-A0XD-01	TCGA-AF-3400-01	TCGA-CI-6620-01
TCGA-AA-3667-01	TCGA-AA-3854-01	TCGA-EF-5830-01	TCGA-AG-3731-01
TCGA-AA-3815-01	TCGA-AA-3673-01	TCGA-AG-3584-01	TCGA-F5-6465-01
TCGA-AA-3877-01	TCGA-A6-2678-01	TCGA-CI-6620-01	TCGA-DC-6683-01
TCGA-AY-6197-01	TCGA-A6-2683-01	TCGA-AF-2691-01	TCGA-BM-6198-01
TCGA-CM-6676-01	TCGA-AA-3851-01	TCGA-AF-2692-01	TCGA-AG-3890-01
TCGA-AD-A5EJ-01	TCGA-AZ-6598-01	TCGA-AG-A026-01	TCGA-EI-6506-01
TCGA-AA-3506-01	TCGA-A6-6137-01	TCGA-AG-A023-01	TCGA-DC-6157-01
TCGA-AZ-4614-01	TCGA-CM-6677-01	TCGA-DY-A1DE-01	TCGA-A6-6780-01
TCGA-A6-2683-01	TCGA-AA-A02R-01	TCGA-AG-3882-01	TCGA-DC-4745-01
TCGA-AA-3973-01	TCGA-AA-3844-01	TCGA-AG-4008-01	TCGA-AG-3580-01
TCGA-A6-2674-01	TCGA-AA-3530-01	TCGA-EI-6884-01	TCGA-F5-6863-01
TCGA-G4-6588-01	TCGA-AA-A02E-01	TCGA-AG-A020-01	TCGA-AG-3592-01
TCGA-5M-AAT6-01	TCGA-AA-A00U-01	TCGA-AG-3731-01	TCGA-F5-6812-01
TCGA-A6-A5ZU-01	TCGA-AA-3554-01	TCGA-EI-6882-01	TCGA-EI-6511-01
TCGA-AA-3684-01	TCGA-A6-A5ZU-01	TCGA-AG-4021-01	TCGA-AG-3593-01
TCGA-AA-3855-01	TCGA-AA-3842-01	TCGA-AF-4110-01	TCGA-AG-3605-01
TCGA-AY-5543-01	TCGA-A6-6652-01	TCGA-F5-6814-01	TCGA-DY-A1DC-01
TCGA-D5-6922-01	TCGA-CA-6716-01	TCGA-EI-6508-01	TCGA-AG-3881-01
TCGA-AA-3846-01	TCGA-AA-A00W-01	TCGA-CI-6623-01	TCGA-AG-A01N-01
TCGA-G4-6307-01	TCGA-CK-4950-01	TCGA-AG-A016-01	TCGA-AG-A025-01
TCGA-A6-6650-01	TCGA-G4-6315-01	TCGA-DC-4745-01	TCGA-AF-3400-01
TCGA-AA-3680-01	TCGA-D5-6922-01	TCGA-DY-A1DG-01	TCGA-AF-2692-01
TCGA-AZ-6598-01	TCGA-A6-6649-01	TCGA-G5-6235-01	TCGA-G5-6233-01
TCGA-A6-4105-01	TCGA-F4-6570-01	TCGA-G5-6572-01	TCGA-EI-7004-01
TCGA-A6-3809-01	TCGA-AA-3713-01	TCGA-AG-3593-01	TCGA-EI-6513-01
TCGA-A6-A56B-01	TCGA-AD-6895-01	TCGA-CI-6619-01	TCGA-AG-3878-01
TCGA-A6-A567-01	TCGA-AY-4071-01	TCGA-EI-6511-01	TCGA-AG-A011-01
TCGA-AY-A54L-01	TCGA-CK-6746-01	TCGA-AG-3599-01	TCGA-A6-5661-01
TCGA-D5-5540-01	TCGA-AA-3971-01	TCGA-DC-5869-01	TCGA-AG-A002-01
TCGA-CM-5349-01	TCGA-WS-AB45-01	TCGA-AG-3605-01	TCGA-CL-5917-01
TCGA-A6-6780-01	TCGA-AA-3532-01	TCGA-AG-3725-01	TCGA-EI-6510-01
TCGA-CK-4950-01	TCGA-A6-4107-01	TCGA-AG-A01Y-01	TCGA-A6-5665-01
TCGA-CM-6165-01	TCGA-D5-6928-01	TCGA-DC-6154-01	TCGA-AG-3999-01
TCGA-G4-6311-01	TCGA-AA-3852-01	TCGA-EI-6881-01	TCGA-EI-6882-01
TCGA-AA-3710-01	TCGA-G4-6628-01	TCGA-G5-6572-02	TCGA-A6-6650-01
TCGA-DM-A1D4-01	TCGA-A6-A566-01	TCGA-AG-3742-01	TCGA-EF-5831-01
TCGA-AA-3509-01	TCGA-CK-6751-01	TCGA-BM-6198-01	TCGA-AG-A026-01
TCGA-RU-A8FL-01	TCGA-F4-6459-01	TCGA-AG-3608-01	TCGA-EI-6507-01
TCGA-AA-3554-01	TCGA-NH-A5IV-01	TCGA-AF-3911-01	TCGA-A6-6781-01
TCGA-G4-6299-01	TCGA-G4-6299-01	TCGA-AG-4005-01	TCGA-AG-3587-01
TCGA-CM-6166-01	TCGA-A6-A565-01	TCGA-AG-3728-01	TCGA-AH-6549-01
TCGA-AZ-4315-01	TCGA-5M-AAT6-01	TCGA-EI-6917-01	TCGA-AG-3732-01
TCGA-AA-A01I-01	TCGA-G4-6323-01	TCGA-AF-3913-01	TCGA-A6-5665-01
TCGA-A6-2681-01	TCGA-F4-6463-01	TCGA-AG-3598-01	TCGA-AG-A01Y-01
TCGA-AA-3977-01	TCGA-AA-A00Q-01	TCGA-DC-6160-01	TCGA-A6-6780-01
TCGA-AA-A01G-01	TCGA-A6-3808-01	TCGA-DC-5337-01	TCGA-CI-6623-01
TCGA-G4-6322-01	TCGA-DM-A1D6-01	TCGA-AH-6903-01	TCGA-A6-6780-01
TCGA-AA-3514-01	TCGA-A6-5664-01	TCGA-AG-3612-01	TCGA-A6-6650-01
TCGA-F4-6854-01	TCGA-A6-A56B-01	TCGA-AG-3894-01	TCGA-AF-A56K-01
TCGA-CM-6170-01	TCGA-AA-3680-01	TCGA-AG-3885-01	TCGA-AG-A02X-01
TCGA-AA-A00U-01	TCGA-CA-5254-01	TCGA-AG-3601-01	TCGA-AG-3601-01
TCGA-CM-6171-01	TCGA-CK-4952-01	TCGA-AG-3594-01	TCGA-AG-3612-01
TCGA-AA-3543-01	TCGA-D5-5538-01	TCGA-F5-6571-01	TCGA-AG-4007-01
TCGA-CM-6677-01	TCGA-NH-A8F7-06	TCGA-DC-6158-01	TCGA-AG-A01W-01
TCGA-AA-3663-01	TCGA-AA-3869-01	TCGA-DY-A1DF-01	TCGA-EI-6881-01
TCGA-AA-A01D-01	TCGA-D5-5540-01	TCGA-AG-3727-01	TCGA-AG-3902-01
TCGA-CM-6167-01	TCGA-AA-3488-01	TCGA-DT-5265-01	TCGA-DY-A1DE-01
TCGA-AA-3692-01	TCGA-AA-3667-01	TCGA-EI-6514-01	TCGA-AF-6136-01
TCGA-AA-3524-01	TCGA-DM-A1DA-01	TCGA-AF-2687-01	TCGA-AG-3727-01
TCGA-AA-3972-01	TCGA-CM-5349-01	TCGA-AG-3892-01	TCGA-DY-A1DD-01
TCGA-A6-2686-01	TCGA-AA-3675-01	TCGA-DC-6682-01	TCGA-AG-3893-01
TCGA-AA-3851-01	TCGA-AA-3970-01	TCGA-CL-5918-01	TCGA-G5-6641-01
TCGA-G4-6310-01	TCGA-AA-3815-01	TCGA-AG-3732-01	TCGA-A6-5656-01
TCGA-AA-A01F-01	TCGA-AA-A01T-01	TCGA-AG-3890-01	TCGA-AG-4015-01
TCGA-A6-2672-01	TCGA-AA-3875-01	TCGA-AG-3896-01	TCGA-AG-3725-01
TCGA-CM-4746-01	TCGA-AY-A8YK-01	TCGA-DY-A0XA-01	TCGA-AG-3583-01
TCGA-AA-A01Q-01	TCGA-D5-6898-01	TCGA-F5-6863-01	TCGA-AG-A00C-01
TCGA-CM-6680-01	TCGA-D5-6931-01	TCGA-AG-3887-01	TCGA-AG-A02G-01
TCGA-AZ-6608-01	TCGA-AA-3837-01	TCGA-AG-3726-01	TCGA-AG-4001-01
TCGA-CM-6161-01	TCGA-DM-A28F-01	TCGA-DY-A1DC-01	TCGA-F5-6702-01
TCGA-AA-A03F-01	TCGA-AA-3520-01	TCGA-AG-4007-01	TCGA-G5-6572-02
TCGA-AA-3712-01	TCGA-AA-3867-01	TCGA-AF-A56K-01	TCGA-EI-6917-01
TCGA-AA-3870-01	TCGA-D5-6529-01	TCGA-DY-A1DD-01	TCGA-AF-2690-01
TCGA-CK-5916-01	TCGA-CM-6162-01	TCGA-DC-6155-01	TCGA-AG-3611-01
TCGA-AA-3975-01	TCGA-AA-3664-01	TCGA-AH-6897-01	TCGA-AG-4008-01
TCGA-G4-6314-01	TCGA-AZ-6607-01	TCGA-F5-6810-01	TCGA-AG-3901-01
TCGA-DM-A285-01	TCGA-AA-3552-01	TCGA-F5-6813-01	TCGA-AG-3582-01
TCGA-AA-A01P-01	TCGA-DM-A288-01	TCGA-G5-6641-01	TCGA-AG-3599-01
TCGA-A6-2682-01	TCGA-5M-AATE-01	TCGA-F5-6464-01	TCGA-AG-3728-01
TCGA-AA-3518-01	TCGA-AA-3864-01	TCGA-F5-6812-01	TCGA-EI-6512-01
TCGA-5M-AATA-01	TCGA-G4-6321-01	TCGA-AH-6549-01	TCGA-A6-2672-01
TCGA-NH-A50T-01	TCGA-AA-3509-01	TCGA-EI-7002-01	TCGA-AG-3584-01
TCGA-AA-A00R-01	TCGA-AD-6901-01	TCGA-AG-3602-01	TCGA-F5-6813-01
TCGA-AZ-6601-01	TCGA-AA-3555-01	TCGA-AG-A008-01	TCGA-AG-3892-01
TCGA-AA-3821-01	TCGA-AA-3966-01	TCGA-AF-5654-01	TCGA-AG-3887-01
TCGA-AA-3678-01	TCGA-CM-5862-01	TCGA-CI-6624-01	TCGA-AH-6547-01
TCGA-AA-3950-01	TCGA-AA-3877-01	TCGA-AG-3600-01	TCGA-AG-3883-01
TCGA-AA-3848-01	TCGA-DM-A28M-01	TCGA-EI-6509-01	TCGA-AG-A016-01
TCGA-CM-5862-01	TCGA-QG-A5Z1-01	TCGA-F5-6702-01	TCGA-A6-6781-01
TCGA-D5-6534-01	TCGA-NH-A50U-01	TCGA-AG-A02N-01	TCGA-DC-5869-01
TCGA-5M-AATE-01	TCGA-CK-6747-01	TCGA-F5-6465-01	TCGA-AF-6655-01
TCGA-AA-3492-01	TCGA-A6-A567-01	TCGA-AG-A00C-01	TCGA-AG-3600-01
TCGA-G4-6625-01	TCGA-AA-3519-01	TCGA-AG-3574-01	TCGA-F5-6814-01
TCGA-DM-A1D0-01	TCGA-A6-6138-01	TCGA-AF-6655-01	TCGA-AG-A020-01
TCGA-QG-A5YW-01	TCGA-DM-A1D7-01	TCGA-AG-3575-01	TCGA-EI-6885-01
TCGA-D5-6930-01	TCGA-AA-3511-01	TCGA-AF-2693-01	TCGA-AF-2687-01
TCGA-A6-5667-01	TCGA-AA-3973-01	TCGA-AG-3909-01	TCGA-AG-3591-01
TCGA-AA-3532-01	TCGA-AA-3977-01	TCGA-DC-6156-01	TCGA-AG-3882-01
TCGA-AY-A71X-01	TCGA-AZ-4616-01	TCGA-F5-6861-01	TCGA-A6-6781-01
TCGA-CM-4744-01	TCGA-AA-3980-01	TCGA-AG-A02G-01	TCGA-DC-6160-01
TCGA-AA-3693-01	TCGA-AA-3678-01	TCGA-AG-A032-01	TCGA-AF-A56N-01
TCGA-A6-5665-01	TCGA-AA-3681-01	TCGA-AG-A01N-01	TCGA-AG-3574-01
TCGA-AM-5820-01	TCGA-AA-3855-01	TCGA-AG-A00Y-01	TCGA-EI-6883-01
TCGA-A6-2677-01	TCGA-AA-3975-01	TCGA-AG-3583-01	TCGA-AG-3726-01
TCGA-AA-3489-01	TCGA-D5-6929-01	TCGA-EI-6510-01	TCGA-DC-5337-01
TCGA-G4-6302-01	TCGA-G4-6627-01	TCGA-AG-3580-01	TCGA-AH-6897-01
TCGA-AA-A00A-01	TCGA-AA-3529-01	TCGA-AG-3591-01	TCGA-DC-4749-01
TCGA-DM-A288-01	TCGA-G4-6309-01	TCGA-CI-6622-01	TCGA-DC-6682-01
TCGA-AA-A004-01	TCGA-AA-A024-01	TCGA-AG-A01W-01	TCGA-AG-3575-01
TCGA-AA-3494-01	TCGA-D5-5537-01	TCGA-AH-6544-01	TCGA-AG-4022-01
TCGA-AA-A01R-01	TCGA-AA-3663-01		TCGA-AG-3608-01
TCGA-AA-A00D-01	TCGA-A6-2682-01		TCGA-AG-A008-01
TCGA-A6-6652-01	TCGA-CM-6674-01		TCGA-F5-6864-01
TCGA-AA-3971-01	TCGA-DM-A28C-01		TCGA-AG-3894-01
TCGA-D5-6536-01	TCGA-AA-3517-01		TCGA-AG-3598-01
TCGA-CK-6748-01	TCGA-A6-2680-01		TCGA-AF-2689-01
TCGA-NH-A6GA-01	TCGA-AA-3660-01
TCGA-CM-6169-01	TCGA-AA-3994-01
TCGA-DM-A1D7-01	TCGA-G4-6314-01
TCGA-AA-A01C-01	TCGA-CM-4752-01
TCGA-NH-A8F8-01	TCGA-AA-3538-01
TCGA-CM-6678-01	TCGA-AA-3845-01
TCGA-AA-3812-01	TCGA-CM-6171-01
TCGA-AA-A02Y-01	TCGA-CK-4951-01
TCGA-CK-4948-01	TCGA-A6-3809-01
TCGA-AA-A029-01	TCGA-QG-A5YX-01
TCGA-AA-3521-01	TCGA-AU-6004-01
TCGA-A6-2685-01	TCGA-CM-6166-01
TCGA-DM-A28H-01	TCGA-DM-A1D4-01
TCGA-A6-5660-01	TCGA-CM-4751-01
TCGA-CA-6717-01	TCGA-CK-5913-01
TCGA-CM-4751-01	TCGA-CM-6676-01
TCGA-D5-6530-01	TCGA-AA-A01D-01
TCGA-CA-5256-01	TCGA-AZ-6606-01
TCGA-DM-A282-01	TCGA-AA-3544-01
TCGA-AA-3864-01	TCGA-AA-3984-01
TCGA-AA-3561-01	TCGA-F4-6569-01
TCGA-G4-6628-01	TCGA-CK-5914-01
TCGA-D5-5541-01	TCGA-AD-6548-01
TCGA-G4-6309-01	TCGA-AA-3489-01
TCGA-D5-6932-01	TCGA-AY-6196-01
TCGA-CM-6168-01	TCGA-G4-6625-01
TCGA-AA-3952-01	TCGA-AA-3560-01
TCGA-AM-5821-01	TCGA-AY-A54L-01
TCGA-D5-5539-01	TCGA-QG-A5Z2-01
TCGA-A6-2676-01	TCGA-DM-A1D8-01
TCGA-A6-5656-01	TCGA-QG-A5YV-01
TCGA-F4-6703-01	TCGA-AM-5821-01
TCGA-CA-6716-01	TCGA-D5-7000-01
TCGA-CM-5860-01	TCGA-DM-A1D0-01
TCGA-AY-4070-01	TCGA-AA-A02F-01
TCGA-DM-A28C-01	TCGA-AA-3562-01
TCGA-A6-6781-01	TCGA-AA-3684-01
TCGA-CA-5255-01	TCGA-CA-6715-01
TCGA-D5-6926-01	TCGA-D5-6930-01
TCGA-A6-6141-01	TCGA-NH-A50T-01
TCGA-D5-6537-01	TCGA-AA-3655-01
TCGA-F4-6459-01	TCGA-G4-6306-01
TCGA-AA-3850-01	TCGA-AA-3696-01
TCGA-CK-4951-01	TCGA-D5-6539-01
TCGA-CM-4748-01	TCGA-AA-A02H-01
TCGA-CK-5913-01	TCGA-AD-5900-01
TCGA-CK-6751-01	TCGA-A6-5667-01
TCGA-AA-3872-01	TCGA-AA-3939-01
TCGA-SS-A7HO-01	TCGA-CA-5797-01
TCGA-AA-3679-01	TCGA-G4-6626-01
TCGA-DM-A1DA-01	TCGA-G4-6586-01
TCGA-F4-6461-01	TCGA-AA-3811-01
TCGA-F4-6806-01	TCGA-AA-A01G-01
TCGA-AA-A00N-01	TCGA-CA-5255-01
TCGA-AA-3681-01	TCGA-CM-6164-01
TCGA-AA-3819-01	TCGA-4T-AA8H-01
TCGA-F4-6704-01	TCGA-AA-3819-01
TCGA-AA-3560-01	TCGA-A6-6141-01
TCGA-AA-A01T-01	TCGA-CM-6165-01
TCGA-AA-A01Z-01	TCGA-A6-6654-01
TCGA-AA-3866-01	TCGA-AA-3976-01
TCGA-AA-3715-01	TCGA-AA-3688-01
TCGA-AD-6964-01	TCGA-DM-A1DB-01
TCGA-G4-6303-01	TCGA-AA-3531-01
TCGA-AA-3930-01	TCGA-AA-3556-01
TCGA-G4-6321-01	TCGA-A6-2679-01
TCGA-DM-A1D8-01	TCGA-AA-3872-01
TCGA-DM-A28K-01	TCGA-D5-6532-01
TCGA-AD-5900-01	TCGA-AD-6888-01
TCGA-AA-3984-01	TCGA-A6-2671-01
TCGA-DM-A28M-01	TCGA-AA-A03F-01
TCGA-AA-3982-01	TCGA-A6-4105-01
TCGA-G4-6320-01	TCGA-AA-3502-01
TCGA-DM-A28G-01	TCGA-NH-A6GA-01
TCGA-CM-5341-01	TCGA-AA-3514-01
TCGA-AA-A01S-01	TCGA-D5-6533-01
TCGA-CK-6747-01	TCGA-F4-6855-01
TCGA-D5-6920-01	TCGA-AA-3862-01
TCGA-F4-6570-01	TCGA-D5-6920-01
TCGA-DM-A0X9-01	TCGA-A6-3810-01
TCGA-AA-3555-01	TCGA-AA-3968-01
TCGA-AA-3510-01	TCGA-CM-4747-01
TCGA-AA-3994-01	TCGA-CM-4746-01
TCGA-AA-3549-01	TCGA-AA-3672-01
TCGA-AA-3867-01	TCGA-CM-6161-01
TCGA-D5-6923-01	TCGA-G4-6307-01
TCGA-AD-6889-01	TCGA-AZ-4615-01
TCGA-AA-3831-01	TCGA-DM-A28K-01
TCGA-A6-3808-01	TCGA-AA-3818-01
TCGA-D5-6541-01	TCGA-CM-5864-01
TCGA-AA-3968-01	TCGA-AA-3692-01
TCGA-NH-A50U-01	TCGA-F4-6461-01
TCGA-DM-A1DB-01	TCGA-AZ-4313-01
TCGA-AU-6004-01	TCGA-AA-3941-01
TCGA-A6-6653-01	TCGA-AZ-6603-01
TCGA-3L-AA1B-01	TCGA-AA-3496-01
TCGA-AD-6965-01	TCGA-AY-5543-01
TCGA-CM-6172-01	TCGA-AA-3861-01
TCGA-CK-4952-01	TCGA-CK-5912-01
TCGA-AA-A02W-01	TCGA-AA-A01P-01
TCGA-AA-A01K-01	TCGA-D5-5539-01
TCGA-AZ-4313-01	TCGA-A6-5659-01
TCGA-DM-A28A-01	TCGA-F4-6806-01
TCGA-AA-3858-01	TCGA-AA-A02K-01
TCGA-AA-3685-01	TCGA-D5-6536-01
TCGA-D5-6931-01	TCGA-G4-6317-02
TCGA-AA-A017-01	TCGA-CA-6719-01
TCGA-A6-6138-01	TCGA-CM-6168-01
TCGA-AA-3672-01	TCGA-DM-A285-01
TCGA-CM-4752-01	TCGA-CK-5916-01
TCGA-AA-A02K-01	TCGA-CM-5863-01
TCGA-QG-A5Z2-01	TCGA-CM-6170-01
TCGA-AA-A010-01	TCGA-AA-3858-01
TCGA-A6-6648-01	TCGA-CM-5348-01
TCGA-F4-6855-01	TCGA-A6-2677-01
TCGA-AY-4071-01	TCGA-AA-3848-01
TCGA-T9-A92H-01	TCGA-DM-A28H-01
TCGA-AA-3956-01	TCGA-5M-AAT5-01
TCGA-AZ-4308-01	TCGA-AA-3955-01
TCGA-AA-3488-01	TCGA-AM-5820-01
TCGA-F4-6809-01	TCGA-AD-A5EJ-01
TCGA-NH-A6GC-01	TCGA-AA-3814-01
TCGA-AA-3814-01	TCGA-AA-3548-01
TCGA-AA-3811-01	TCGA-AA-A01X-01
TCGA-AZ-6605-01	TCGA-AZ-4315-01
TCGA-CA-6718-01	TCGA-AA-A02J-01
TCGA-G4-6293-01	TCGA-AA-A01V-01
TCGA-AA-A01V-01	TCGA-QL-A97D-01
TCGA-AA-A02J-01	TCGA-AA-3516-01
TCGA-F4-6463-01	TCGA-AA-A01Z-01
TCGA-A6-3810-01	TCGA-AA-3952-01
TCGA-AA-3562-01	TCGA-AZ-6600-01
TCGA-D5-6540-01	TCGA-AD-6899-01
TCGA-AA-3556-01	TCGA-D5-6530-01
TCGA-AA-3979-01	TCGA-CA-6717-01
TCGA-AA-3837-01	TCGA-AA-3521-01
TCGA-A6-5661-01	TCGA-G4-6293-01
TCGA-AA-3552-01	TCGA-G4-6303-01
TCGA-AA-3842-01	TCGA-CM-6678-01
TCGA-AU-3779-01	TCGA-AU-3779-01
TCGA-AA-3875-01	TCGA-AA-3831-01
TCGA-A6-6142-01	TCGA-AZ-6608-01
TCGA-A6-2671-01	TCGA-AA-A03J-01
TCGA-CA-5796-01	TCGA-AA-A00J-01
TCGA-AA-3861-01	TCGA-AZ-4684-01
TCGA-AZ-4684-01	TCGA-AD-6890-01
TCGA-AZ-6599-01	TCGA-AA-3518-01
TCGA-A6-3807-01	TCGA-A6-6140-01
TCGA-F4-6808-01	TCGA-D5-6924-01
TCGA-AA-3675-01	TCGA-D5-5541-01
TCGA-CM-6679-01	TCGA-AZ-6599-01
TCGA-QG-A5YX-01	TCGA-DM-A28A-01
TCGA-D5-6929-01	TCGA-AA-3715-01
TCGA-AA-3538-01	TCGA-AA-3856-01
TCGA-AY-6386-01	TCGA-DM-A280-01
TCGA-AA-3986-01	TCGA-D5-6541-01
TCGA-AA-A00Z-01	TCGA-CA-5256-01
TCGA-AA-3818-01	TCGA-5M-AAT4-01
TCGA-4N-A93T-01	TCGA-A6-2684-01
TCGA-AZ-6603-01	TCGA-SS-A7HO-01
TCGA-D5-6531-01	TCGA-AA-3685-01
TCGA-CM-6162-01	TCGA-A6-5666-01
TCGA-DM-A0XD-01	TCGA-CM-6169-01
TCGA-D5-6928-01	TCGA-AZ-4323-01
TCGA-AA-3833-01	TCGA-G4-6298-01
TCGA-CM-5868-01	TCGA-AA-3821-01
TCGA-G4-6586-01	TCGA-AA-3950-01
TCGA-AY-6196-01	TCGA-AZ-6601-01
TCGA-CM-5864-01	TCGA-AA-3492-01
TCGA-AA-3534-01	TCGA-AA-3697-01
TCGA-AA-3496-01	TCGA-AA-3866-01
TCGA-A6-6782-01	TCGA-AA-A00D-01
TCGA-AA-3939-01	TCGA-3L-AA1B-01
TCGA-NH-A50V-01	TCGA-CM-6680-01
TCGA-A6-A565-01	TCGA-AA-3710-01
TCGA-DM-A280-01	TCGA-NH-A6GB-01
TCGA-A6-5662-01	TCGA-CM-4744-01
TCGA-AA-3655-01	TCGA-CM-4743-01
TCGA-CM-5344-01	TCGA-CA-5796-01
TCGA-AZ-6607-01	TCGA-NH-A50V-01
TCGA-AA-3949-01	TCGA-AZ-5407-01
TCGA-CA-5797-01	TCGA-F4-6704-01
TCGA-AA-3526-01	TCGA-5M-AATA-01
TCGA-AA-A00F-01	TCGA-D5-6927-01
TCGA-AD-6888-01	TCGA-AA-3543-01
TCGA-AD-6899-01	TCGA-AD-6964-01
TCGA-AA-3989-01	TCGA-T9-A92H-01
TCGA-A6-2675-01	TCGA-AA-3510-01
TCGA-F4-6856-01	TCGA-AA-3506-01
TCGA-AA-3664-01	TCGA-D5-6537-01
TCGA-D5-7000-01	TCGA-F4-6807-01
TCGA-5M-AAT5-01	TCGA-AA-3930-01
TCGA-G4-6304-01	TCGA-AY-6197-01
TCGA-AA-3666-01	TCGA-AY-A69D-01
TCGA-F4-6569-01	TCGA-A6-2675-01
TCGA-AA-3856-01	TCGA-A6-6782-01
TCGA-G4-6323-01	TCGA-DM-A1HA-01
TCGA-AA-A01X-01	TCGA-AY-4070-01
TCGA-DM-A28E-01	TCGA-AA-A01R-01
TCGA-AD-6890-01	TCGA-DM-A282-01
TCGA-AA-3531-01	TCGA-AA-3850-01
TCGA-AZ-4615-01	TCGA-F4-6809-01
TCGA-AA-3970-01	TCGA-AA-A029-01
TCGA-4T-AA8H-01	TCGA-F4-6854-01
TCGA-AA-3519-01	TCGA-CM-6675-01
TCGA-AA-3522-01	TCGA-AA-A010-01
TCGA-AA-A024-01	TCGA-AA-3525-01
TCGA-AA-3527-01	TCGA-A6-5660-01
TCGA-CM-4747-01	TCGA-DM-A0XF-01
TCGA-F4-6460-01	TCGA-AD-6963-01
TCGA-AZ-6606-01	TCGA-D5-6540-01
TCGA-DM-A1HA-01	TCGA-AA-3495-01
TCGA-AA-3852-01	TCGA-G4-6304-01
TCGA-AA-3542-01	TCGA-CM-5344-01
TCGA-D5-6538-01	TCGA-NH-A8F8-01
TCGA-G4-6294-01	TCGA-AZ-6605-01
TCGA-AY-A69D-01	TCGA-AA-3662-01
TCGA-CK-5912-01	TCGA-AZ-4308-01
TCGA-AA-A00K-01	TCGA-AA-3947-01
TCGA-G4-6317-01	TCGA-AA-A01F-01
TCGA-AD-6901-01	TCGA-A6-2685-01
TCGA-AA-3530-01	TCGA-AD-6889-01
TCGA-AA-A00E-01	TCGA-AA-3522-01
TCGA-AA-3544-01	TCGA-A6-5662-01
TCGA-AA-3495-01	TCGA-AY-6386-01
TCGA-D5-6539-01	TCGA-CK-5915-01
TCGA-AA-3955-01	TCGA-AA-3833-01
TCGA-AA-3941-01	TCGA-A6-2676-01
TCGA-A6-2679-01	TCGA-G4-6295-01
TCGA-5M-AAT4-01	TCGA-AA-3679-01
TCGA-CM-6674-01	TCGA-AA-3986-01
TCGA-A6-6137-01	TCGA-D5-6932-01
TCGA-AA-3548-01	TCGA-D5-6534-01
TCGA-AA-A00O-01	TCGA-A6-6651-01
TCGA-AZ-5403-01	TCGA-G4-6302-01
TCGA-CM-6675-01	TCGA-CM-6163-01
TCGA-AA-3516-01	TCGA-CM-6172-01
TCGA-G4-6297-01	TCGA-A6-2686-01
TCGA-D5-6924-01	TCGA-F4-6460-01
TCGA-AA-3841-01	TCGA-DM-A1D9-01
TCGA-AD-6963-01	TCGA-AA-3712-01
TCGA-AD-6548-01	TCGA-A6-6142-01
TCGA-AA-3660-01	TCGA-G4-6322-01
TCGA-F4-6805-01	TCGA-DM-A1HB-01
TCGA-G4-6627-01	TCGA-G4-6297-01
TCGA-QG-A5Z1-01	TCGA-4N-A93T-01
TCGA-AA-3844-01	TCGA-AA-3553-01
TCGA-G4-6306-01	TCGA-G4-6588-01
TCGA-D5-5537-01	TCGA-G4-6311-01
TCGA-AA-A02H-01	TCGA-F4-6808-01
TCGA-AA-A00L-01	TCGA-AA-A02O-01
TCGA-WS-AB45-01	TCGA-G4-6294-01
TCGA-CK-4947-01	TCGA-NH-A8F7-01
TCGA-AA-3696-01	TCGA-DM-A0X9-01
TCGA-DM-A28F-01	TCGA-CK-4948-01
TCGA-AZ-6600-01	TCGA-D5-6535-01
TCGA-AA-3525-01	TCGA-D5-6531-01
TCGA-CM-6163-01	TCGA-F4-6805-01
TCGA-D5-6533-01	TCGA-AZ-4614-01
TCGA-AA-3860-01	TCGA-D5-6926-01
TCGA-AA-3869-01	TCGA-AA-3870-01
TCGA-CK-6746-01	TCGA-AZ-4681-01
TCGA-AA-A00W-01	TCGA-AA-3558-01
TCGA-AA-3553-01	TCGA-AA-3695-01
TCGA-AA-3713-01
TCGA-CA-5254-01
TCGA-CA-6719-01
TCGA-A6-2678-01
TCGA-AA-3980-01
TCGA-AD-A5EK-01
TCGA-DM-A1D6-01
TCGA-CK-5914-01
TCGA-A6-4107-01
TCGA-D5-6532-01
TCGA-AA-3502-01
TCGA-AA-3976-01
TCGA-QG-A5YV-01
TCGA-AD-6895-01
TCGA-AA-A02F-01
TCGA-D5-6529-01
TCGA-AZ-4682-01
TCGA-D5-6535-01
TCGA-CM-4743-01
TCGA-AA-3511-01
TCGA-CM-5348-01
TCGA-AA-3673-01
TCGA-DM-A1HB-01
TCGA-A6-2680-01
TCGA-AA-3697-01
TCGA-AA-3966-01
TCGA-AA-3517-01
TCGA-AA-3845-01
TCGA-CM-4750-01
TCGA-NH-A5IV-01
TCGA-A6-6651-01
TCGA-D5-5538-01
TCGA-A6-5664-01
TCGA-A6-6649-01
TCGA-AA-A022-01
TCGA-AA-A03J-01
TCGA-G4-6295-01
TCGA-AA-A02R-01
TCGA-NH-A8F7-01
TCGA-AA-3662-01
TCGA-AA-3688-01
TCGA-CM-5861-01
TCGA-G4-6315-01
TCGA-AA-A02O-01
TCGA-A6-5666-01
TCGA-D5-6927-01
TCGA-DM-A1D9-01
TCGA-CK-5915-01
TCGA-G4-6298-01
TCGA-CM-5863-01
TCGA-G4-6317-02
TCGA-AA-3529-01
